# Supplementary material for: Viscoelastic Polyurethane Foams with Reduced Flammability and Cytotoxicity
Source: Materials (Basel). 2021 Dec 26;15(1):151. doi: 10.3390/ma15010151 (PMC8746040; doi:10.3390/ma15010151)
Supplement: Supplementary file 1 [file materials-15-00151-s001.zip]

Archive with 1 entries (1 files):
- materials-1454776-SI.pdf
